# Supplementary material for: Chitosan modified with PAP as a promising delivery system for melatonin in the treatment of osteoporosis: targeting the divalent metal transporter 1
Source: J Biol Eng. 2024 Apr 15;18:27. doi: 10.1186/s13036-024-00422-7 (PMC11020623; doi:10.1186/s13036-024-00422-7)
Supplement: Supplementary file 1 — Supplementary Material 1 [file 13036_2024_422_MOESM1_ESM.xlsx]

## Sheet: Sheet1
	Articular cartilage structure					Grade
	Normal					0
	Surface irregularities					1
	Pannus and surface irregularities					2
	Clefts to transitional zone					3
	Clefts to radial zone					4
	Clefts to calcified zone					5
	Complete disorganisation					6
	Arrangement of chondrocytes
	Normal					0
	Diffuse hypercellularity					1
	Cloning					2
	Hypocellularity					3
	Tidemark integrity
	Intact					0
	Crossed by blood vessels					1
	Subchondral bone morphology Normal
	Normal					0
	Cyst development					1
	Subchondral necrosis
	Absent					0
	Present					1
